# Supplementary material for: Echocardiographic index E/e’ in association with cerebral white matter hyperintensity progression
Source: PLoS One. 2020 Jul 27;15(7):e0236473. doi: 10.1371/journal.pone.0236473 (PMC7384642; doi:10.1371/journal.pone.0236473)
Supplement: S1 Dataset — (XLSX) [file pone.0236473.s003.xlsx]

## Sheet: Sheet1
Patient No.	SBP	DBP	EF	LVMI	E/e'	GFR	Age	Male Sex	Prev.Stroke	HTN	DM	Heart	Smoking	HL	Afib	Statin	ARB/ACEI	BB	Aspirin	All Antithrombotics	Basetot	Futot
1	102	57	59	46.84	4.09	109.7	61	1	0	0	0	0	0	0	0	0	0	0	0	0	1341	3041
2	120	88	69	104.65	4.3	45	62	1	1	1	0	1	0	0	0	0	0	0	0	0	21165	19298
3	120	100	61	111.97	4.43	99.9	60	1	0	1	0	0	0	0	0	1	1	1	1	1	2415	2310
4	120	80	63	109.78	4.83	65.1	70	0	0	1	1	0	0	1	0	1	0	1	1	1	5175	5211
5	150	82	59	95.2	5	76.3	62	1	0	1	0	0	0	0	1	0	1	0	1	1	1247	1300
6	119	77	53	87.79	5	95.3	61	0	0	0	0	0	0	0	0	1	0	0	0	0	186	282
7	110	76	54	87.79	5	95.3	63	0	0	0	0	0	0	0	0	0	0	0	0	0	282	204
8	110	76	56	87.79	5	95.3	60	0	0	0	0	0	0	0	0	0	0	0	0	0	516	312
9	110	75	56	87.88	5	95.3	62	0	0	0	0	0	0	0	0	0	0	0	0	0	462	516
10	134	75	67	87.72	5	95.3	62	1	1	0	0	0	0	0	0	0	0	0	1	1	14443	25109
11	115	65	62	71.52	5.09	119.2	82	1	1	0	1	1	0	0	0	0	0	0	0	1	3001	5699
12	130	71	50	77.86	5.14	89	70	1	0	0	0	0	0	0	0	1	0	0	0	1	26	37
13	130	77	55	85.62	5.2	122.7	62	1	0	0	0	0	0	0	0	0	0	0	0	0	421	421
14	120	70	69	73.72	5.3	84.5	74	1	0	0	0	0	1	0	0	1	0	0	0	1	20147	21147
15	137	73	58	74.08	5.3	90.3	63	1	0	0	1	0	0	1	0	1	0	0	1	1	1003	1053
16	110	66	64	63.9	5.5	77.1	50	0	1	1	0	0	0	0	0	0	0	1	0	0	5296	11051
17	105	70	63	91	5.5	110.5	68	0	0	1	0	0	0	0	0	0	1	0	1	1	4520	4318
18	105	70	60	91.1	5.5	110.5	68	0	0	1	0	0	0	0	0	0	1	0	1	1	2015	2798
19	120	80	56	87.3	5.58	61.5	78	0	0	1	0	0	0	1	0	0	0	1	0	0	673	670
20	120	70	59	75.53	5.62	108.7	61	1	0	0	0	0	0	0	0	0	0	0	0	0	1427	1533
21	137	70	73	81.74	5.67	58.8	68	0	0	0	0	0	0	1	0	1	0	0	0	0	56175	74560
22	127	75	57	75.48	5.8	78.4	59	1	0	1	0	0	0	0	0	1	1	1	1	1	844	685
23	134	85	66	97.08	5.8	68.5	64	1	1	1	1	0	0	1	0	1	1	0	1	1	12190	15787
24	134	85	66	96.97	5.8	67.8	64	1	1	1	1	0	0	1	1	1	1	0	1	1	13414	12190
25	160	82	62	96.33	5.9	114.3	71	1	0	1	0	0	0	1	0	1	1	0	1	1	3131	1945
26	119	70	53	64.38	6	96.4	50	1	0	0	0	0	0	0	0	1	0	0	0	1	175	190
27	131	70	63	77.81	6	112.8	55	0	0	1	0	0	0	1	0	0	1	0	1	1	4238	4608
28	174	80	59	84.77	6.02	61.5	64	1	0	0	0	0	0	0	0	0	0	0	0	1	1325	1529
29	114	81	66	101.08	6.1	97.1	70	1	1	0	0	0	0	0	0	1	0	0	0	1	10923	11233
30	155	80	70	90.75	6.1	98.8	60	1	1	1	0	0	1	0	0	0	1	0	1	1	33407	36714
31	125	80	54	89.11	6.14	107.3	52	1	0	0	0	0	1	0	1	0	0	0	0	0	284	301
32	107	81	55	101.68	6.2	86.5	60	0	0	0	1	0	1	0	0	1	1	1	0	1	361	337
33	101	92	64	113.05	6.2	76	71	1	0	1	0	0	0	0	0	0	1	0	0	0	5589	8040
34	141	92	66	113.05	11.5	76	71	1	0	1	0	0	0	0	0	0	1	0	0	0	9587	12319
35	120	59	63	51.97	6.3	90.5	60	0	0	0	0	0	0	0	0	0	0	0	0	0	3857	4617
36	108	69	60	71.52	6.35	103.3	59	0	0	1	0	0	0	0	0	0	0	1	1	1	1708	1738
37	120	79	64	107.04	6.37	104.8	62	1	0	1	0	1	0	0	0	0	1	0	0	0	5221	10020
38	132	89	67	108.73	6.39	114.6	67	1	1	1	0	0	0	1	0	1	1	0	1	1	15224	17544
39	120	70	68	67.19	6.48	49.7	60	1	1	0	1	0	0	0	0	1	0	1	0	1	17598	16997
40	91	114	52	75.04	6.5	77.9	57	0	0	0	0	0	0	0	0	0	0	0	0	0	168	168
41	117	101	56	115.74	6.5	85.8	64	1	0	0	0	0	0	0	0	1	0	0	0	0	643	415
42	120	68	62	69.88	6.5	116.8	55	1	0	0	0	0	0	0	0	1	0	0	0	1	3010	2978
43	163	70	70	72.2	6.5	101.4	58	0	0	0	0	0	0	0	0	1	0	0	0	1	23466	32091
44	134	74	61	88.99	6.5	121.4	61	0	0	0	0	0	0	1	0	1	0	0	0	1	2584	4987
45	125	75	63	87.28	6.56	97.7	62	0	0	0	0	0	0	0	1	1	0	0	1	1	4339	4687
46	124	80	61	89.05	6.56	62.7	71	0	0	1	1	0	0	1	0	0	1	0	0	1	2568	15401
47	110	72	65	80.26	6.6	106.9	61	1	1	0	1	0	1	1	0	1	0	0	1	1	6761	12467
48	159	80	56	97.1	6.7	74.3	75	0	0	0	1	0	0	1	0	1	0	0	1	1	685	1952
49	178	85	70	97.28	6.7	75.2	78	0	1	1	0	0	0	1	0	1	1	0	1	1	29428	36601
50	129	69	52	83.3	6.7	75.5	55	0	0	0	0	0	0	0	0	0	0	0	0	1	20	24
51	123	76	63	78.17	6.8	79.1	79	1	0	0	0	0	0	0	0	1	0	0	0	1	3474	3279
52	125	82	73	98.85	6.84	45	71	0	1	1	1	0	0	0	0	0	1	1	0	1	44580	60523
53	170	74	69	93.93	6.9	85.1	78	0	0	1	0	0	0	0	0	1	1	0	0	1	18875	40156
54	120	78	55	80.72	6.9	115	55	0	0	0	0	0	0	0	0	0	0	0	0	0	350	375
55	150	79	71	46.7	6.94	106.3	60	1	0	1	1	1	0	0	0	1	1	1	1	1	34610	52149
56	140	92	66	122.82	6.95	53.6	58	1	1	0	0	0	0	1	0	1	0	0	0	1	8932	12974
57	120	78	60	94.34	7	90	63	0	1	1	0	0	0	1	0	1	0	1	0	1	1957	3019
58	113	70	62	80.67	7	101.9	66	1	0	0	0	0	0	0	0	0	0	0	0	0	2898	6774
59	120	69	60	78.03	7	62.3	68	0	1	0	0	0	0	0	0	0	0	1	0	1	1877	2214
60	110	70	56	75.04	7	90.3	60	0	0	0	0	0	0	0	0	0	0	0	0	0	462	519
61	130	80	59	89.23	7	87.1	60	1	0	1	0	0	0	0	0	0	1	1	0	0	1322	1897
62	110	72	60	75.19	7	104.8	75	1	0	0	0	0	0	0	0	0	0	0	1	1	1477	1298
63	130	78	67	87.1	7	80.3	56	0	0	0	0	0	0	0	0	0	0	0	1	1	14696	14960
64	120	73	56	78.61	7	75.3	58	1	0	1	0	0	0	1	0	1	0	1	0	0	450	4024
65	120	80	56	86.32	7	69.4	55	1	0	1	1	0	0	0	0	0	0	0	0	1	649	778
66	114	52	57	51.22	7	109.7	60	0	0	0	0	0	0	0	0	1	0	0	0	0	764	834
67	140	82	55	91.77	7	81.9	52	1	1	1	1	0	0	0	1	0	1	0	0	1	338	368
68	134	80	52	89.22	7	81.9	56	1	1	1	1	0	0	0	0	0	1	0	0	1	146	147
69	138	70	65	74.16	7	55.7	62	0	1	0	1	1	0	1	0	1	1	1	1	1	7399	9120
70	143	70	69	91.76	7	85.3	81	0	1	0	0	0	1	1	0	1	0	0	0	1	17838	42157
71	160	76	65	77.87	7.06	65.9	68	1	1	1	1	0	0	1	0	1	1	0	1	1	8506	27791
72	126	73	62	91.81	7.08	88.5	72	0	0	1	0	0	0	1	0	1	0	1	0	1	2748	2587
73	130	80	65	85.62	7.17	107.6	62	0	0	0	0	0	0	0	0	0	0	0	0	0	7416	8247
74	147	91	66	119.24	7.2	90	69	0	1	1	0	0	0	0	0	1	1	1	1	1	11893	16791
75	140	85	66	93.31	7.2	92.1	62	1	1	1	0	0	1	1	0	1	1	0	0	1	12733	14002
76	120	80	56	99.72	7.22	82.6	71	0	0	0	0	0	0	0	0	0	0	0	0	0	452	406
77	125	64	61	66.67	7.3	105.5	64	0	0	0	0	0	0	0	0	1	0	0	0	1	2469	2685
78	137	69	54	74.53	7.3	80.4	60	0	0	1	0	0	0	1	0	1	0	1	1	1	247	289
79	120	69	58	57.8	7.35	98.9	57	1	0	1	0	0	0	0	0	0	0	1	0	0	1127	1058
80	132	76	61	77	7.4	79.8	69	1	0	1	0	0	0	0	0	1	1	0	0	1	2617	3321
81	103	64	57	56.03	7.5	103.7	54	0	0	0	0	0	0	0	0	0	0	0	0	0	780	1807
82	163	75	61	75.52	7.55	107.7	60	1	1	1	1	0	0	1	0	1	0	1	1	1	2706	2947
83	120	84	56	96.32	7.57	68.1	59	1	1	1	0	0	0	1	0	1	1	0	1	1	571	594
84	120	80	72	101.31	7.6	71.1	55	0	0	0	0	0	0	0	0	0	0	0	0	1	40221	38568
85	146	90	58	106	7.62	71.4	66	1	0	1	0	0	0	1	1	1	0	1	0	0	876	3040
86	131	83	67	92.2	7.7	113.1	72	1	0	0	0	0	0	0	0	1	0	0	0	1	14025	14247
87	120	64	57	59.36	7.7	86.7	69	0	0	1	1	0	0	0	0	1	1	0	0	0	822	1596
88	129	88	50	96.98	7.78	68.9	62	1	0	1	0	0	0	0	0	0	0	1	0	1	1	41
89	127	88	52	96.98	7.78	107.1	56	1	0	1	0	0	0	0	0	0	0	1	0	1	1	23
90	155	72	62	78.14	7.8	88	68	0	0	1	0	0	0	1	0	0	1	0	0	0	3457	2958
91	155	80	60	91.55	7.8	74.9	67	1	0	0	0	0	0	0	0	1	0	0	1	1	2246	3674
92	153	70	68	93.06	7.8	82.8	70	0	0	1	0	0	0	1	0	0	1	0	1	1	15824	18886
93	124	70	67	76.52	7.8	110.4	57	1	1	1	0	0	0	1	0	1	1	0	1	1	14389	30399
94	141	75	51	76.11	7.82	82.1	53	0	0	0	0	0	0	0	0	0	0	0	1	1	121	126
95	122	66	70	78.59	7.89	146.5	75	0	0	0	0	0	0	0	0	0	0	0	0	0	23485	29174
96	120	82	68	96.31	7.9	61	67	1	0	1	1	0	1	0	0	1	1	1	1	1	17457	28554
97	149	78	64	94.38	7.96	103.4	74	0	0	1	0	0	0	0	0	1	1	0	0	1	5649	7420
98	116	82	60	103.44	8	88.2	71	1	0	0	0	0	0	0	0	0	0	0	1	1	1968	1975
99	128	91	65	130.44	8	94.3	83	1	1	0	0	1	0	1	0	1	1	0	0	1	7585	8004
100	130	74	68	96.43	8	139	61	0	0	0	0	0	0	0	0	0	0	0	0	1	16745	19478
101	124	75	65	100.45	8	103.9	76	0	1	1	1	0	0	0	0	1	1	1	0	0	6598	8054
102	135	77	62	102.38	8.1	96	53	0	1	0	0	0	0	1	0	1	1	0	1	1	3002	2884
103	120	75	52	96.29	8.1	89.3	66	0	0	0	0	0	0	0	0	1	0	0	0	1	166	152
104	156	90	56	106.59	8.12	68.7	71	1	0	1	1	0	0	1	0	0	0	1	1	1	743	3637
105	120	64	57	71.36	8.2	108.7	61	0	0	0	0	0	0	0	0	0	0	0	0	0	797	1030
106	118	80	57	113.08	8.2	97.3	54	1	1	0	0	0	0	0	0	0	0	0	1	1	796	821
107	143	107	51	128.04	8.25	63.8	67	1	0	1	0	1	1	0	0	1	1	0	0	1	123	118
108	120	80	57	89.77	8.29	95.7	70	1	0	1	0	0	1	1	0	1	0	1	1	1	778	1416
109	147	82	60	110.51	8.3	88.6	67	0	1	1	0	0	0	0	0	0	0	1	0	1	1447	1724
110	115	80	65	88.91	8.3	53.9	77	0	1	1	0	0	0	0	0	0	1	1	0	1	8256	8647
111	127	75	60	89.25	8.35	107.1	62	0	0	1	0	0	0	0	0	0	1	1	1	1	1547	2399
112	130	70	67	75.24	8.39	73.5	76	0	0	1	0	0	0	0	0	0	1	0	0	1	15709	16253
113	150	80	59	87.02	8.4	89.6	65	1	0	0	1	0	0	0	0	0	0	0	0	0	1217	1500
114	137	80	55	87.35	8.4	93.8	64	1	0	0	1	0	0	0	0	0	0	0	0	0	408	367
115	120	80	61	94.3	8.4	89.4	73	1	0	0	1	0	0	0	0	0	0	0	0	0	2297	3058
116	126	80	64	85.85	8.4	70.2	65	1	0	0	1	0	0	0	1	1	1	0	0	1	5469	5528
117	131	81	66	97.67	8.4	70.3	76	1	1	0	0	1	0	1	0	1	1	1	0	1	10992	16261
118	120	92	70	115.09	8.42	101.4	55	1	1	1	1	0	1	1	0	1	0	0	1	1	22997	42781
119	174	70	56	74.44	8.44	75.7	51	0	0	1	1	0	0	1	0	1	1	1	0	1	520	732
120	172	80	69	83.63	8.49	85.2	73	1	0	1	0	0	0	1	0	1	1	1	1	1	18956	22192
121	129	71	58	71.86	8.5	68.9	62	1	0	0	0	0	0	1	0	1	0	0	0	0	1	125
122	119	80	60	83.17	8.5	74.6	52	1	0	0	0	0	0	0	0	0	0	0	0	0	1864	1859
123	137	75	66	82.97	8.52	70.7	65	0	1	1	1	0	0	0	0	0	1	1	1	1	9767	17023
124	140	80	55	87.36	8.57	102.2	57	0	0	0	0	0	0	0	0	0	0	0	0	0	324	300
125	111	80	55	90.2	8.57	113.7	72	1	0	1	0	0	0	0	0	1	0	1	1	1	357	323
126	137	67	57	63.06	8.6	93.2	55	1	0	0	0	0	0	0	0	0	0	0	0	0	859	845
127	126	80	60	87.13	8.6	84.8	57	1	0	1	1	0	0	1	0	1	0	0	0	1	1658	3354
128	149	67	64	72.51	8.62	103.4	63	1	0	1	0	0	0	0	0	0	1	0	1	1	5319	8291
129	199	109	56	159.79	8.78	97.5	65	0	0	1	0	0	0	0	0	1	0	0	1	1	447	479
130	166	70	63	83.41	8.8	116.4	60	0	1	0	1	0	0	0	0	1	0	0	1	1	4432	3979
131	174	80	60	90.08	8.83	95.4	62	0	0	1	0	0	0	0	0	1	1	0	1	1	1529	3438
132	102	78	59	80.7	9	85	68	1	0	1	0	0	0	1	0	0	0	1	0	1	1299	1758
133	135	90	62	116.42	9	86.1	63	0	0	1	0	0	0	0	0	1	0	1	0	0	3241	3695
134	112	66	63	71.93	9	85.9	57	0	0	0	0	0	0	1	0	1	0	0	1	1	3544	3122
135	150	91	68	117.88	9	70.6	80	1	0	1	0	0	0	0	0	0	1	0	0	1	17414	23225
136	166	86	67	87.57	9	100.6	67	1	0	1	1	0	0	0	0	1	0	0	0	1	13862	15173
137	120	57	61	60.35	9	79.3	67	1	1	0	0	1	0	0	0	0	0	0	0	1	2674	4019
138	120	59	61	60.35	9	79.4	67	1	1	0	0	1	0	0	0	0	0	0	0	1	2511	2674
139	140	70	64	78.53	9	109.8	64	0	1	0	0	0	0	1	0	1	0	0	1	1	5238	8610
140	136	59	50	58.95	9	74.6	58	0	0	0	1	0	0	0	0	0	0	0	0	0	43	37
141	122	85	56	111.32	9	113.9	58	0	0	1	0	0	0	1	0	1	0	0	1	1	518	832
142	120	82	54	91.97	9	121.1	60	1	0	1	0	0	0	0	0	0	1	0	0	0	238	315
143	120	80	59	83.08	9	69.2	53	1	0	0	0	1	0	0	1	0	0	0	0	1	1174	1951
144	152	73	62	87.05	9	115.3	57	0	1	1	0	0	0	1	0	1	1	0	0	0	2860	2829
145	129	93	66	129.39	9	42.7	61	1	0	0	0	0	0	1	0	1	0	1	0	1	11836	10525
146	136	80	70	84.26	9	75	73	1	1	1	1	1	1	0	0	1	0	0	1	1	31389	34194
147	125	66	69	69.39	9	91.7	79	1	0	0	1	0	0	1	0	1	0	0	0	1	22847	24603
148	126	95	56	135.61	9	92	80	1	1	1	0	1	0	0	0	0	1	0	1	1	479	572
149	123	70	70	73.54	9.15	73	67	0	0	1	0	0	0	1	0	1	1	1	0	1	24889	28417
150	110	59	58	53	9.18	107.5	60	0	0	0	1	1	0	0	0	1	0	0	0	1	946	1369
151	154	73	52	82.29	9.2	88.3	53	0	0	1	0	0	0	1	0	1	1	1	1	1	126	175
152	130	92	63	114.18	9.2	82.3	55	1	1	1	0	0	0	0	0	0	1	1	0	1	4699	4672
153	130	92	64	114.1	9.2	81.8	51	1	1	1	0	0	1	0	0	0	1	1	0	1	5532	15563
154	120	80	56	87.49	9.2	90.3	73	0	1	0	0	0	0	1	0	1	0	0	0	1	607	1040
155	130	71	70	70.17	9.26	108.9	81	1	0	1	0	0	0	0	0	0	1	0	0	0	28114	49558
156	120	72	65	77.35	9.33	69.6	71	1	0	0	0	0	0	0	0	1	0	0	0	1	6742	10642
157	157	83	69	100.59	9.34	94.4	70	0	1	1	0	0	0	1	0	1	1	0	0	1	22220	25516
158	144	103	64	123.73	9.4	76.4	58	1	1	0	0	0	0	0	0	0	0	0	0	1	5245	7548
159	144	103	62	123.84	9.4	76.4	58	1	1	0	0	0	0	0	0	0	0	0	0	1	3312	5245
160	120	70	59	73.89	9.42	111.7	53	0	0	1	0	0	0	0	0	0	1	0	0	0	1344	4955
161	134	110	61	155.66	9.45	77.6	65	1	0	0	0	1	0	0	0	0	1	0	1	1	2544	2587
162	158	83	70	110.21	9.47	48.8	52	1	1	1	1	1	0	0	0	1	1	0	0	1	28195	34024
163	157	95	69	123.29	9.5	154.2	67	1	1	1	1	0	0	1	0	1	1	0	1	1	17891	33584
164	166	89	60	107.15	9.5	97.2	75	1	0	1	1	0	0	1	0	1	0	0	1	1	1568	4821
165	155	67	63	66.93	9.5	58.3	85	1	1	1	0	1	0	0	0	0	0	1	1	1	3500	3098
166	120	88	54	107.08	9.5	65.4	52	1	0	1	0	0	0	1	0	1	0	0	0	1	24	30
167	151	70	64	79.51	9.6	67.6	66	0	0	1	1	0	0	0	0	0	1	1	1	1	5294	9953
168	176	80	66	98.44	9.6	93.6	69	1	1	1	1	1	0	1	0	1	1	0	0	1	11751	21856
169	191	70	66	78.74	9.7	60.1	68	0	0	1	1	0	0	0	0	1	0	0	0	0	12332	11743
170	166	65	56	56.35	9.7	81.7	75	1	0	1	1	1	0	1	0	1	1	1	0	1	611	703
171	178	95	66	144.14	9.9	107.7	78	0	0	1	0	0	0	0	0	1	0	1	0	1	11355	12938
172	173	71	70	74.2	9.9	73.9	71	1	0	1	0	0	0	1	0	1	1	0	1	1	24123	34216
173	129	72	63	81.38	9.9	109.7	58	1	0	1	0	1	0	0	1	1	1	0	1	1	3550	3553
174	120	77	66	84.33	9.9	99.6	74	1	0	1	0	0	1	1	0	1	0	1	1	1	11912	17104
175	118	96	66	138.2	9.9	98.4	68	1	0	0	1	0	1	0	0	1	0	0	0	1	9761	14509
176	163	80	67	110.04	10	68.8	80	0	0	1	0	0	0	1	0	1	0	1	0	1	15764	21535
177	175	69	63	86.37	10	102.7	52	1	1	1	0	0	0	0	0	1	1	0	1	1	3701	2765
178	120	88	58	108.43	10	107.9	55	0	0	1	0	0	0	1	0	1	1	0	1	1	945	916
179	190	75	55	79.54	10	101.2	52	0	0	1	0	0	0	0	0	1	1	0	0	1	327	348
180	120	72	65	93.86	10	79.8	72	0	0	1	0	0	0	1	0	1	0	1	1	1	8444	8185
181	158	90	67	131.77	10	75.3	61	1	1	1	0	0	0	0	0	0	1	0	0	0	13556	19778
182	146	78	70	87.54	10.1	73.9	78	1	1	1	0	0	0	1	0	1	1	1	0	1	25792	58443
183	102	73	64	96.35	10.11	90	72	0	0	0	0	0	0	0	0	0	0	0	0	1	5517	8439
184	128	70	61	74.83	10.14	64.7	67	0	0	1	0	0	0	0	0	1	0	0	1	1	2320	5348
185	165	73	64	79.61	10.14	109.9	63	1	0	0	0	0	0	0	0	0	0	0	0	1	5849	4954
186	126	91	64	120	10.14	101.4	69	1	0	1	0	1	0	0	0	0	0	1	1	1	5250	9278
187	122	80	63	90.29	10.2	89.8	60	1	0	1	1	1	0	0	1	1	1	1	1	1	4106	5535
188	130	80	60	84.13	10.2	81.8	57	1	0	1	1	0	0	0	0	0	1	0	0	0	1474	1422
189	113	67	59	71.71	10.2	51.9	55	0	0	1	0	0	0	0	0	0	0	0	0	0	1200	2744
190	120	84	61	110.03	10.3	68.7	74	1	0	0	1	0	1	0	0	1	0	0	0	1	2329	2393
191	141	90	66	80.78	10.3	70.2	84	1	1	1	0	0	0	0	0	1	0	1	0	1	12852	20996
192	171	66	66	74.51	10.3	72.8	75	0	1	1	0	0	0	1	0	1	1	0	0	1	12419	12253
193	120	103	57	128.62	10.33	98.4	61	1	1	1	0	0	0	0	0	0	0	0	1	1	765	941
194	201	81	70	115.44	10.36	84.4	70	0	0	1	0	0	0	1	0	1	1	1	1	1	27030	30141
195	134	64	59	67.12	10.4	78.8	66	0	0	1	0	0	0	0	0	1	1	1	1	1	1256	1449
196	127	96	60	122.09	10.5	84.1	70	1	0	1	1	1	0	0	0	1	1	0	1	1	1885	2180
197	131	115	52	88.64	10.5	104.6	57	1	0	1	0	0	0	0	0	0	1	0	0	0	15	8
198	130	80	64	85.3	10.6	89.4	74	1	1	0	1	0	0	1	0	1	1	0	1	1	5680	7539
199	120	64	61	63.97	10.6	90	57	0	0	0	0	0	0	0	0	1	0	0	0	1	2326	2767
200	157	89	56	103.15	10.63	92.6	60	1	0	1	1	0	1	0	0	0	1	0	0	1	598	2455
201	140	75	67	93.13	10.67	99.4	75	1	0	1	0	0	0	0	1	0	0	0	0	1	15268	17996
202	129	80	67	102.22	10.67	97.4	77	0	0	1	1	0	0	0	0	0	0	0	0	1	14475	20115
203	153	77	52	86.86	10.7	112.3	71	1	0	1	1	0	0	0	0	0	1	1	0	1	149	485
204	120	80	60	84.13	10.7	133.5	55	1	0	1	0	0	1	0	0	1	1	0	0	1	1744	3148
205	130	90	61	105.86	10.7	102.3	56	1	1	1	0	0	0	0	0	1	0	0	1	1	2429	2993
206	120	88	60	105.86	10.7	102.3	56	1	1	1	0	0	0	0	0	1	0	0	1	1	2220	2404
207	120	70	59	72.31	10.7	79.3	71	1	0	0	0	0	0	0	0	1	0	0	0	0	1214	1755
208	133	80	56	99.53	10.79	165.9	68	0	0	1	0	1	0	0	0	1	0	0	1	1	674	783
209	158	78	50	79.03	10.8	71.1	54	0	0	1	0	0	0	0	0	0	0	0	0	0	120	144
210	132	80	66	85.56	10.8	91.7	62	1	1	1	1	0	0	1	1	0	1	1	1	1	12021	30732
211	126	78	60	94.16	10.9	74.7	69	0	0	1	1	1	0	0	0	1	0	0	1	1	1858	1589
212	110	70	55	75.87	11	105.9	62	0	0	0	0	0	0	0	0	0	0	0	0	0	344	374
213	160	83	59	105.41	11	90.3	80	0	0	0	0	0	0	0	0	0	0	0	0	1	1300	4752
214	219	91	59	112.79	11	60	69	1	0	1	1	0	1	1	0	1	1	0	1	1	1328	1197
215	133	80	68	96.09	11	39.1	78	0	1	1	1	0	0	0	0	1	1	0	0	0	16570	25354
216	188	88	60	99.83	11	99.3	69	1	1	1	1	1	1	1	0	1	1	1	0	1	1664	1498
217	119	85	70	100.88	11	35.9	80	1	0	0	0	0	0	0	1	0	0	0	0	1	25475	37445
218	120	75	73	88.2	11	71.8	75	0	0	1	1	0	0	0	0	1	1	0	1	1	53695	57855
219	140	61	68	52.27	11	76.5	72	1	1	1	0	0	0	1	0	1	0	0	1	1	17528	19741
220	135	59	61	60.24	11	85	73	0	0	0	0	1	0	1	0	1	0	0	0	1	2698	5324
221	120	89	60	120.81	11	90.4	73	1	0	1	1	0	0	0	0	0	1	0	0	1	1542	1414
222	112	71	62	65.7	11	69.9	68	1	0	1	0	1	0	0	0	1	1	0	1	1	3365	5244
223	139	68	54	64.86	11.06	92.7	74	1	0	0	0	0	1	0	0	0	0	0	1	1	266	254
224	127	81	71	96.03	11.1	75.9	61	1	1	1	1	0	0	1	0	1	0	1	0	1	38175	36192
225	120	64	60	64.13	11.1	80.6	69	0	0	1	0	0	0	0	0	0	1	1	0	0	1688	966
226	184	75	66	101.79	11.2	75.7	76	0	0	0	0	0	0	1	0	0	0	0	0	0	8641	11941
227	133	70	62	74.4	15	47.5	73	1	0	1	0	0	0	0	0	1	1	0	0	1	3192	8580
228	140	90	60	109.79	11.28	70.1	57	1	0	1	1	1	1	0	0	1	1	0	0	1	1442	2056
229	110	80	65	90.84	11.3	113	68	1	0	0	0	0	0	0	1	0	0	1	0	0	8006	9195
230	137	65	60	71.25	11.45	80.4	64	0	0	1	1	0	0	1	0	1	0	0	1	1	1746	1319
231	98	88	62	104.45	15	115.5	63	1	1	0	1	0	0	1	0	1	0	0	1	1	2815	5831
232	150	70	66	72.93	11.47	101.2	71	0	1	1	1	0	0	0	0	1	1	0	0	1	48774	68778
233	168	91	68	122.37	11.5	87.6	68	0	0	1	0	0	0	0	0	1	1	1	1	1	16658	21558
234	190	70	56	83.56	11.5	70	50	0	0	1	1	0	0	0	0	0	0	0	0	0	636	6048
235	120	69	73	82.59	11.5	71.7	73	0	0	0	0	0	0	0	1	0	0	0	0	0	40214	54228
236	120	95	62	113.38	11.5	100.2	75	1	0	1	0	0	0	0	0	0	0	1	0	0	3172	2894
237	110	77	56	87.04	11.5	86.7	82	1	0	0	0	0	0	0	0	0	0	0	0	0	488	1254
238	130	66	75	64.35	11.5	104.9	66	1	1	1	1	0	0	1	1	1	0	0	1	1	50221	64220
239	120	92	61	100.69	11.72	91.2	74	1	0	1	1	0	0	1	0	1	0	1	0	1	2715	2857
240	146	87	70	98.89	12	69.4	85	1	0	0	0	0	0	0	0	0	0	0	0	1	26703	27343
241	145	91	64	73.01	12	87.6	75	1	0	1	1	0	0	0	0	1	0	0	1	1	5903	10001
242	177	67	68	71.3	12.1	43.2	70	1	0	1	1	1	1	0	0	1	0	0	1	1	17101	27441
243	185	81	66	104.98	12.21	109.7	56	1	1	1	1	0	0	1	0	1	1	0	0	1	9364	11290
244	120	64	67	59.69	12.24	98.9	63	0	0	0	0	0	0	0	1	1	0	0	1	1	13559	25984
245	151	76	68	91.32	12.41	98.7	71	1	0	1	0	1	0	1	0	1	1	0	1	1	16302	18908
246	156	74	72	54.01	12.45	72.1	69	1	0	1	1	1	1	1	0	1	1	1	0	1	40278	52436
247	171	100	64	146.02	12.5	78.1	77	1	0	1	1	0	0	0	0	0	0	0	0	1	48226	68996
248	150	60	69	57.8	12.7	76.9	62	0	0	1	0	1	0	1	0	1	1	0	0	1	18002	19897
249	140	80	61	87.88	12.7	120.9	71	1	1	1	1	0	0	1	0	1	1	1	0	1	2736	3556
250	127	71	56	80.94	12.73	91	70	1	0	1	0	0	1	0	0	0	0	1	1	1	515	1261
251	128	74	78	142.44	16.5	72.1	72	1	1	1	0	0	0	1	0	1	1	1	0	1	120247	127328
252	121	70	55	81.31	15.03	158.8	72	0	0	1	0	0	0	0	0	0	1	1	1	1	301	1224
253	156	65	66	50.62	12.9	113.3	62	1	0	1	0	0	1	1	1	1	1	1	1	1	11281	11532
254	104	76	64	114.11	12.9	49.3	61	0	0	1	1	1	0	0	0	0	0	1	0	0	5346	8966
255	174	80	70	101.78	12.95	57.2	61	1	0	1	1	0	1	1	0	1	1	1	0	1	26249	42905
256	107	68	64	67.66	13	63.7	67	1	0	1	1	1	1	1	1	1	0	1	1	1	5427	5375
257	107	67	64	64.38	13	63.2	67	1	0	1	1	1	1	1	0	1	0	1	1	1	5372	5037
258	120	90	63	125.26	13	42.7	70	1	0	1	1	0	1	0	0	1	0	0	0	0	4698	6383
259	153	84	58	123.01	15	101.9	69	0	1	0	0	0	0	0	0	0	1	0	1	1	908	9744
260	120	90	59	101.05	15	98.7	79	1	1	1	1	0	1	0	0	0	1	1	1	1	1315	10224
261	146	67	63	58.01	13	106.6	75	0	0	1	0	0	0	1	0	1	1	0	1	1	4139	7927
262	140	80	69	96.2	13.2	44.6	80	1	1	0	1	0	1	0	0	1	0	0	1	1	21904	32453
263	102	75	69	103.19	13.24	81.1	87	0	0	1	0	0	0	1	1	1	0	0	1	1	22448	22446
264	130	85	73	103.74	13.25	101.7	84	1	0	1	0	0	0	0	0	0	0	1	0	1	44665	71454
265	126	78	59	83.22	13.29	65.9	75	0	0	1	0	0	0	0	0	1	0	1	1	1	1211	1544
266	138	99	65	115.7	13.66	85.8	78	1	1	0	0	0	0	0	0	0	0	0	0	0	8207	11088
267	114	86	61	98.01	13.8	92	71	1	0	1	0	1	0	0	0	0	0	1	0	1	2287	2162
268	129	70	73	82.63	13.8	97.4	76	1	1	0	0	1	0	0	0	0	0	1	0	1	43996	51247
269	120	89	70	100.68	13.82	87.1	66	1	0	0	0	0	1	1	0	1	0	0	1	1	25227	36324
270	145	90	71	113.83	14	77.7	73	1	1	1	1	0	0	0	0	0	1	0	1	1	36339	66361
271	110	64	66	46.93	14	79.3	80	0	0	0	0	0	0	1	1	1	0	0	0	0	12220	20371
272	110	70	62	77.04	15	60.1	65	0	0	1	1	0	0	1	0	0	0	0	1	1	3403	3725
273	129	84	58	102.75	15	78	60	1	0	1	1	0	0	0	0	0	0	0	0	1	866	22352
274	154	99	63	120.54	15	27	65	1	0	1	1	0	1	0	1	1	0	0	0	1	3745	5380
275	139	65	66	62.57	14	113.2	60	0	0	1	0	0	0	1	0	1	1	0	1	1	12384	18721
276	120	96	60	123.92	14	81.2	74	1	0	1	1	0	0	0	0	1	1	0	1	1	1705	1841
277	145	84	63	96.92	14	97.3	64	1	1	0	0	0	1	1	0	0	0	0	0	1	5215	10625
278	121	80	59	98.21	15	68.6	63	0	0	0	1	1	0	1	0	1	0	1	1	1	1320	9038
279	155	81	66	89.68	14.1	59.5	65	1	0	1	1	0	0	1	0	1	1	0	1	1	9369	16005
280	120	99	58	120.06	15.3	87.6	50	1	1	0	0	0	0	0	0	0	0	0	0	1	1024	6878
281	109	80	58	95.93	15.07	88.4	64	0	0	0	0	0	0	0	1	0	0	1	0	1	1067	3867
282	180	74	71	104.1	14.88	56.48	55	0	1	1	1	0	0	0	1	1	1	1	0	0	37041	51252
283	110	80	65	106.58	15.2	41.2	78	0	0	1	1	0	0	0	0	0	0	1	0	1	7000	12858
284	162	104	68	127.43	15.5	76.5	70	1	1	1	0	0	0	1	0	1	0	0	1	1	17859	46010
285	143	95	65	135.28	15.56	95.2	61	1	1	1	0	0	1	0	1	1	0	0	1	1	8496	15570
286	120	68	63	101.8	15.67	82.5	72	1	0	1	0	0	0	0	0	0	0	0	0	0	4892	4837
287	171	79	65	111.74	16.39	68.9	68	0	0	1	0	0	0	0	0	1	1	1	0	1	24888	53026
288	188	80	70	94.56	16.41	112.8	78	1	0	1	1	1	0	1	0	1	0	0	0	1	22132	58664
289	136	65	63	64.2	16.5	96.2	65	0	0	1	0	0	0	1	0	1	0	1	1	1	4788	11241
290	134	70	70	86	16.5	81.6	77	0	1	1	0	0	0	0	0	1	1	0	0	1	94867	118375
291	181	86	76	54.01	12.77	82.3	74	0	0	1	0	0	0	1	0	1	0	0	1	1	65052	68212
292	128	80	66	104.71	16.72	75.3	78	0	1	1	1	0	0	0	0	1	0	0	0	1	10300	9855
293	162	80	67	96.88	16.78	88.4	80	1	0	1	0	0	0	1	1	1	0	1	0	1	15668	32860
294	130	59	65	54.64	17	58	68	0	0	1	0	0	0	0	0	1	1	0	0	1	6996	12248
295	164	80	58	92.78	17	82.2	67	0	0	1	0	0	0	1	1	0	0	0	0	0	1022	6447
296	132	60	67	61.53	17	89.7	75	0	0	1	0	0	0	0	0	0	0	1	1	1	14247	16106
297	135	80	60	99.26	17	83.6	67	0	0	1	1	0	0	0	0	0	0	0	0	1	1774	6336
298	190	85	65	116.45	17	45.6	54	1	1	1	1	0	1	0	1	1	0	0	0	1	6040	5958
299	195	74	60	93.5	17	59.6	73	0	1	1	1	0	0	0	0	0	1	1	0	1	1969	2163
300	195	75	60	93.54	17	59.6	73	0	1	1	1	0	0	0	0	0	0	0	0	1	1559	1526
301	110	95	63	120.49	17.84	31.4	68	1	0	1	1	0	0	0	0	0	1	0	0	1	4862	20027
302	125	70	69	67.52	18.17	71.6	68	1	1	1	1	1	0	1	1	1	0	1	0	1	17978	25404
303	134	70	63	81.61	18.3	83.9	70	0	0	1	1	0	0	0	0	1	0	0	0	0	5177	14669
304	174	80	72	108.78	18.44	101.5	75	0	0	1	1	0	0	0	0	0	1	0	0	1	52263	72440
305	110	80	65	95.27	18.67	22.2	83	1	1	1	1	0	0	0	1	0	0	0	1	1	6699	11285
306	122	74	67	82.87	19	49.7	85	0	0	1	0	0	0	1	1	1	0	1	0	1	14228	21158
307	134	75	65	105.4	19	81.2	78	0	0	0	0	0	0	0	0	1	1	0	0	0	6995	14250
308	183	111	56	183.97	15.1	78.1	65	0	0	1	0	1	0	1	0	1	0	0	0	1	717	6825
309	174	80	63	108.24	15	87.9	78	0	1	1	1	0	0	1	0	1	0	0	1	1	4436	7175
310	130	80	61	95.47	15.3	71.8	72	0	0	1	1	0	0	0	0	0	0	0	0	1	2369	22168
311	120	80	67	81.06	15.43	45.1	57	1	0	1	1	0	1	0	1	1	1	0	1	1	13797	13102
312	181	64	71	72.73	16.05	66.1	78	1	1	1	1	0	0	1	0	1	1	0	1	1	65371	85903
313	160	107	69	152.82	16.88	106.9	75	0	0	1	0	1	0	0	0	0	0	1	1	1	20442	36949
314	137	78	67	87.59	17.45	86.6	74	0	0	1	1	0	0	1	1	0	1	0	0	1	14081	14735
315	137	78	70	87.7	17.45	86.6	78	0	0	1	1	0	0	1	0	0	1	0	0	1	24473	63561
316	157	100	71	142.74	18.63	65.2	55	1	0	1	1	0	1	0	1	0	1	1	1	1	38215	43787
317	117	75	65	104.81	20.67	78.8	80	0	1	1	0	0	0	0	1	0	0	1	0	1	6475	13860
318	123	66	66	74.18	22	66.7	75	0	1	1	0	0	0	1	1	0	0	0	0	0	12115	25033
319	196	81	63	119.01	22.09	62.6	74	0	0	1	1	0	0	0	0	0	1	1	1	1	4469	8635
320	131	72	60	88.72	25.43	91.3	51	0	0	1	0	0	0	0	0	0	1	0	0	1	1565	10070
321	138	70	58	75.6	27	78.8	65	0	1	0	1	1	0	0	0	0	0	0	0	1	1038	2419
322	102	57	59	51.22	4.09	120.2	61	1	0	0	0	0	0	0	0	0	0	0	0	0	1300	3042
323	110	76	53	87.7	5	95.3	61	0	0	0	0	0	0	0	0	0	0	0	0	0	186	276
324	115	76	62	70.24	5.09	103.3	82	1	1	0	1	1	0	0	0	0	0	0	0	1	3279	5661
325	110	66	64	63.9	5.5	63.5	50	0	1	1	0	0	0	0	0	0	0	1	0	0	5781	10984
326	127	60	65	81.59	5.67	58.8	68	0	0	0	0	0	0	1	0	1	0	0	0	0	46128	84560
327	110	71	53	67.56	6	89.7	50	1	0	0	0	0	0	0	0	1	0	0	0	1	176	190
328	120	80	54	89.18	6.14	107.3	52	1	0	0	0	0	1	0	1	0	0	0	0	0	267	301
329	108	69	60	70.24	6.35	119.2	59	0	0	1	0	0	0	0	0	0	0	1	1	1	1684	1251
330	120	103	56	115.67	6.5	79.8	64	1	0	0	0	0	0	0	0	1	0	0	0	0	634	395
331	124	75	61	89.21	6.56	62.7	71	0	0	1	1	0	0	1	0	0	1	0	0	1	2437	13348
332	123	66	63	78.25	6.8	79.1	79	1	0	0	0	0	0	0	0	1	0	0	0	1	3410	3288
333	140	93	66	122.82	6.95	81.2	58	1	1	0	0	0	0	1	0	1	0	0	0	1	8807	13141
334	130	89	59	89.23	7	87.1	60	1	0	1	0	0	0	0	0	0	1	1	0	0	1307	1891
335	103	65	57	46.84	7	120.2	60	0	0	0	0	0	0	0	0	1	0	0	0	0	766	834
336	160	77	66	77.79	7.06	65.2	68	1	1	1	1	0	0	1	0	1	1	0	1	1	8321	16075
337	117	80	56	99.83	7.22	99.3	71	0	0	0	0	0	0	0	0	0	0	0	0	0	449	406
338	114	64	57	56.03	7.5	103.7	54	0	0	0	0	0	0	0	0	0	0	0	0	0	771	1807
339	131	89	67	92.2	7.7	113.1	72	1	0	0	0	0	0	0	0	1	0	0	0	1	13041	13247
340	155	75	61	91.55	7.8	74.9	67	1	0	0	0	0	0	0	0	1	0	0	1	1	2107	3767
341	120	80	68	96.25	7.9	61.3	67	1	0	1	1	0	1	0	0	1	1	1	1	1	17321	27638
342	124	99	65	100.62	8	103.9	76	0	1	1	1	0	0	0	0	1	1	1	0	0	6310	7958
343	137	80	57	113.21	8.2	97.3	54	1	1	0	0	0	0	0	0	0	0	0	1	1	831	941
344	111	75	60	89.09	8.35	107.1	62	0	0	1	0	0	0	0	0	0	1	1	1	1	1488	2399
345	126	80	64	85.85	8.4	70.2	65	1	0	0	1	0	0	0	1	1	1	0	0	1	5317	5566
346	127	70	50	71.86	8.5	107.1	56	1	0	0	0	0	0	1	0	0	0	0	0	0	1	125
347	118	67	57	63.06	8.6	93.2	55	1	0	0	0	0	0	0	0	0	0	0	0	0	824	837
348	130	80	60	90.18	8.83	95.4	62	0	0	1	0	0	0	0	0	1	1	0	1	1	1427	3445
349	166	80	67	87.46	9	100.6	67	1	0	1	1	0	0	0	0	1	0	0	0	1	12075	14867
350	122	85	56	111.04	10	100.2	58	0	0	1	0	0	0	1	0	1	1	1	1	1	541	754
351	136	87	70	84.3	9	75	73	1	1	1	1	1	1	0	0	1	1	1	1	1	30751	33675
352	154	74	52	82.33	9.2	88.3	53	0	0	1	0	0	0	1	0	1	1	1	1	1	128	175
353	120	75	65	77.35	9.33	69.6	71	1	0	0	0	0	0	0	0	1	0	0	0	1	6752	11747
354	134	90	61	155.36	9.45	77.6	65	1	0	0	0	1	0	0	0	0	1	0	1	1	2438	2667
355	125	88	56	107.08	10.7	65.2	52	1	0	1	0	0	0	1	0	1	0	0	0	1	22	30
356	178	105	66	144.28	9.9	107.7	78	0	0	1	0	0	0	0	0	1	0	1	0	1	10899	13128
357	163	82	68	110.32	9	68.8	80	0	0	1	0	0	0	1	0	1	0	1	0	1	14578	19535
358	148	85	67	131.63	10	75.3	61	1	1	1	0	0	0	0	0	0	1	0	0	0	15672	26778
359	126	72	64	120.12	10.14	63.1	69	1	0	1	0	1	0	0	0	0	0	1	1	1	5247	9765
360	141	80	66	80.8	10.3	70.2	84	1	1	1	0	0	0	0	0	1	0	1	0	1	12712	20091
361	111	96	60	122.2	10.5	84.1	70	1	0	1	1	1	0	0	0	1	1	0	1	1	1835	2175
362	140	71	67	93.17	10.67	99.4	75	1	0	1	0	0	0	0	1	0	0	0	0	1	14962	17837
363	120	90	60	105.86	9.5	102.3	56	1	1	1	0	0	0	0	0	1	0	0	1	1	2011	2400
364	126	78	60	94.22	10.9	74.7	69	0	0	1	1	1	0	0	0	1	0	0	1	1	1675	1585
365	188	110	60	99.89	11	82.6	69	1	1	1	1	1	1	1	0	1	0	0	0	1	1702	1513
366	120	80	60	120.81	11	90.4	73	1	0	1	1	0	0	0	0	0	1	0	0	1	1497	1517
367	184	72	66	101.79	11.46	75.7	76	0	0	0	0	0	0	1	0	0	0	0	0	0	8614	10971
368	98	87	62	104.45	11.2	115.5	63	1	1	0	1	0	0	1	0	1	0	0	1	1	2888	5817
369	120	95	62	113.38	6.2	100.2	75	1	0	1	0	0	0	0	0	0	0	1	0	0	2975	2894
370	145	72	64	73.05	12	89.4	75	1	0	1	1	0	0	0	0	1	0	0	1	1	5903	9937
371	128	63	72	76.5	12.77	72.1	69	1	0	1	1	1	1	1	0	1	1	1	0	1	41287	50024
372	156	107	65	115.18	12.45	81.8	72	1	0	1	0	1	0	0	0	1	0	1	0	1	110348	129304
373	107	86	64	67.56	13	77.1	67	1	0	1	1	1	1	1	1	1	0	1	1	1	5378	4917
374	146	95	63	58.01	13	106.6	75	0	0	1	0	0	0	1	0	1	1	0	1	1	4310	7920
375	138	75	65	115.77	13.66	79.8	78	1	1	0	0	0	0	0	0	0	0	0	0	0	8317	12081
376	110	64	66	47.3	14	79.4	80	0	0	0	0	0	0	1	1	1	0	0	0	0	10861	20284
377	120	97	60	123.92	15	53.6	74	1	0	1	1	0	0	0	0	1	1	0	1	1	1811	1841
378	109	70	58	95.93	15.07	88.4	64	0	0	0	0	0	0	0	1	0	0	1	0	1	1088	4072
379	120	86	63	101.8	11.46	82.5	72	1	0	1	0	0	0	0	0	0	0	0	0	0	4739	4866
380	171	96	77	115.1	16.5	87.3	74	0	0	1	0	0	0	1	0	1	0	0	1	1	63075	67212
381	122	61	67	61.53	17	96.4	75	0	0	1	0	0	0	0	0	0	0	0	1	1	14025	15687
382	110	95	63	120.37	17.84	63.1	68	1	0	1	1	0	0	0	0	0	1	0	0	1	4672	21228
383	122	78	67	82.87	19	49.7	85	0	0	1	0	0	0	1	1	1	0	0	0	1	13244	21057
384	120	85	67	81.21	15.43	45.1	57	1	0	1	1	0	1	0	1	1	1	0	1	1	13217	13797
385	157	62	67	76.54	19.88	45.2	63	1	0	1	1	0	1	0	1	0	0	1	1	1	38865	45785
386	138	80	58	75.6	27	78.8	65	0	1	0	1	1	0	0	0	0	0	0	0	1	1057	2398
387	98	88	62	104.45	15.67	115.5	63	1	1	0	1	0	0	1	0	1	0	0	1	1	2734	5831
388	120	67	62	113.25	11.5	113.9	75	1	0	1	0	0	0	0	0	0	0	1	0	0	3075	2888
389	145	72	65	72.97	12	88.5	75	1	0	1	1	0	0	0	0	1	0	0	1	1	5837	10032
390	138	74	72	76.54	12.45	87.3	69	1	0	1	1	1	1	1	0	1	0	0	0	1	42890	49430
391	157	83	73	54.01	12.77	87.3	72	1	1	1	0	0	0	0	0	1	1	1	0	1	128000	129328
392	107	67	64	67.46	13	63.5	67	1	0	1	1	1	1	1	1	1	0	1	1	1	5218	5247
